# Supplementary material for: Isolation and Identification of a Novel Anti-Dry Eye Peptide from Tilapia Skin Peptides Based on In Silico, In Vitro, and In Vivo Approaches
Source: Int J Mol Sci. 2023 Aug 14;24(16):12772. doi: 10.3390/ijms241612772 (PMC10454390; doi:10.3390/ijms241612772)
Supplement: Supplementary file 1 [file ijms-24-12772-s001.zip]

Archive with 1 entries (1 files):
- ijms-2496094-supplementary.pdf
